# Supplementary material for: A unique cell population expressing the Epithelial-Mesenchymal Transition-transcription factor Snail moderates microglial and astrocyte injury responses
Source: PNAS Nexus. 2023 Oct 12;2(10):pgad334. doi: 10.1093/pnasnexus/pgad334 (PMC10612478; doi:10.1093/pnasnexus/pgad334)
Supplement: pgad334_Supplementary_Data [file pgad334_supplementary_data.zip]

Archive with 3 entries (3 files):
- PNASNEXUS-PNASNEXUS-2023-00964-T-s04.docx
- PNASNEXUS-PNASNEXUS-2023-00964-T-s05.docx
- PNASNEXUS-PNASNEXUS-2023-00964-T-s01.pdf
